# Supplementary material for: The importance of stool DNA methylation in colorectal cancer diagnosis: A meta-analysis
Source: PLoS One. 2018 Jul 19;13(7):e0200735. doi: 10.1371/journal.pone.0200735 (PMC6053185; doi:10.1371/journal.pone.0200735)
Supplement: S1 Table — (XLSX) [file pone.0200735.s004.xlsx]

## Sheet: Sheet1
# Total	Year	Target genes	Total Number Stool	Patient Stool	CRC Stages (TNM/ Dukes staging)	Normal Stool	Sex Patients	Sex Controls	Age Patients	Age Controls	Sensitivity	Specificity	Blind Design	Method Detection	Country / Region	Ref
1	2004	SFRP2	10 + 13 Training set	10 CRC	NM	13 Colonoscopy	CRC (Male: 7 Female: 3)	Male: 7 Female: 6	CRC (55 - 85)	18 - 67	CRC: 90	77	Unclear	Methyl Light	Austria	Müller, H. M., et al. (2004). "Methylation changes in faecal DNA: a marker for colorectal cancer screening?" The Lancet 363(9417): 1283-1285.
1	2004	SFRP2	13 + 13 Test set	13 CRC	NM	13 Colonoscopy	CRC (Male: 9 Female: 4)	Male: 7 Female:6	CRC: (34 - 90)	26 - 74	CRC: 77	77	Unclear	Methyl Light	Austria	Müller, H. M., et al. (2004). "Methylation changes in faecal DNA: a marker for colorectal cancer screening?" The Lancet 363(9417): 1283-1285.
2	2004	ATM	20 + 20	20 CRC	B: 37% C:42% D:21%	20 Colonoscopy	CRC ( Male:7 Female:13)	-	CRC: (45- 90)	age matched controls	CRC:25	100	Yes	MSP	China	Leung, W. K., et al. (2004). "Detection of epigenetic changes in fecal DNA as a molecular screening test for colorectal cancer: a feasibility study." Clinical chemistry 50(11): 2179-2182.
2	2004	APC	20 + 20	20 CRC	B: 37% C:42% D:21%	20 Colonoscopy	CRC ( Male:7 Female:13)	-	CRC: (45- 90)	age matched controls	CRC:20	100	Yes	MSP	China	Leung, W. K., et al. (2004). "Detection of epigenetic changes in fecal DNA as a molecular screening test for colorectal cancer: a feasibility study." Clinical chemistry 50(11): 2179-2182.
2	2004	MGMT	20 + 20	20 CRC	B: 37% C:42% D:21%	20 Colonoscopy	CRC ( Male:7 Female:13)	-	CRC: (45- 90)	age matched controls	CRC:20	100	Yes	MSP	China	Leung, W. K., et al. (2004). "Detection of epigenetic changes in fecal DNA as a molecular screening test for colorectal cancer: a feasibility study." Clinical chemistry 50(11): 2179-2182.
2	2004	hMLH1	20 + 20	20 CRC	B: 37% C:42% D:21%	20 Colonoscopy	CRC ( Male:7 Female:13)	-	CRC: (45- 90)	age matched controls	CRC:20	100	Yes	MSP	China	Leung, W. K., et al. (2004). "Detection of epigenetic changes in fecal DNA as a molecular screening test for colorectal cancer: a feasibility study." Clinical chemistry 50(11): 2179-2182.
2	2004	HLTF	20 + 20	20 CRC	B: 37% C:42% D:21%	20 Colonoscopy	CRC ( Male:7 Female:13)	-	CRC: (45- 90)	age matched controls	CRC:25	100	Yes	MSP	China	Leung, W. K., et al. (2004). "Detection of epigenetic changes in fecal DNA as a molecular screening test for colorectal cancer: a feasibility study." Clinical chemistry 50(11): 2179-2182.
3	2005	MLH1	28 +10 + 19	28 Adenoma + 10 Hyperplastic polyp	NA	19 Colonoscopy	-	-	-	-	Adenoma: 0 Hyperplastic polyp :0	90	Yes	MSP	United States	Petko, Z., et al. (2005). "Aberrantly methylated CDKN2A, MGMT, and MLH1 in colon polyps and in fecal DNA from patients with colorectal polyps." Clinical Cancer Research 11(3): 1203-1209.
3	2005	MGMT	28 + 10 + 18	28 Adenoma + 10 Hyperplastic polyp	NA	18 Colonoscopy	-	-	-	-	Adenoma: 48 Hyperplastic polyp :30	73	Yes	MSP	United States	Petko, Z., et al. (2005). "Aberrantly methylated CDKN2A, MGMT, and MLH1 in colon polyps and in fecal DNA from patients with colorectal polyps." Clinical Cancer Research 11(3): 1203-1209.
3	2005	CDKN2A	27 + 7 + 19	27 Adenoma + 7 Hyperplastic polyp	NA	19 Colonoscopy	-	-	-	-	Adenoma: 31 Hyperplastic polyp :14	84	Yes	MSP	United States	Petko, Z., et al. (2005). "Aberrantly methylated CDKN2A, MGMT, and MLH1 in colon polyps and in fecal DNA from patients with colorectal polyps." Clinical Cancer Research 11(3): 1203-1209.
4	2005	VIM	94 + 50 + 29 + 107 + 12	94 CRC + 50 Adenoma + 29 Hyperplastic polyp + 12 Other	I/II: 64% III/IV: 36%	107 Colonoscopy	CRC (Male:47 Female:47)	Adenoma, Hyperplastic, Normal , Other (Male:88 Female:110)	CRC (Methylation +: Mean age, SD: 64.3,12.3) (Methylation - : Mean Age, SD: 66/8 , 12.4)	Adenoma, Hyperplastic, Normal,other ( Methylation +: Mean Age,SD:68/6,7/4) Methylation - : Mean Age,SD:65/5,7/3)	CRC:45.7 Adenoma:12 Hyperplastic polyp: 20.7	92.5	Yes	MSP	United States	Chen, W.-D., et al. (2005). "Detection in fecal DNA of colon cancer–specific methylation of the nonexpressed vimentin gene." Journal of the National Cancer Institute 97(15): 1124-1132.
5	2005	HIC1	26 + 13 + 9 + 32	26 CRC + 13 Adenoma + 9 Hyperplastic polyp	I/II: 23% III/IV:77%	32 Colonoscopy	CRC (Male: 19 Female:7) Adenoma ( Male:9 Female:4) Hyperplastic:( Male:1 Female: 8)	Male:14 Female:18	CRC (53 - 80) Adenoma: (60 - 83) Hyperplastic: (54 -76 )	23 - 80	CRC:42 Adenoma: 31 Hyperplastic polyp: 0	100	Yes	MSP	Germany	Lenhard, K., et al. (2005). "Analysis of promoter methylation in stool: a novel method for the detection of colorectal cancer." Clinical Gastroenterology and Hepatology 3(2): 142-149.
6	2007	SFRP2	52 + 21 + 8 + 24 + 6	52 CRC + 21 Adenoma + 8 Hyperplastic Polyp + 6 Other	A/B: 52 % C/D:48%	24 Colonoscopy	CRC ( Male:31 Female:21) Adenoma, Hyperplastic, Other ( Male:20 Female:15 )	Male: 13 Female: 11	CRC ( 25 -81) Adenoma, Hyperplastic, Other : ( 31-79)	35 -68	CRC: 94.2 Adenoma: 52.4 Hyperplastic Polyp: 37.5	95.8	Yes	MSP	China	Huang, Z.-H., et al. (2007). "Detection of aberrant methylation in fecal DNA as a molecular screening tool for colorectal cancer and precancerous lesions." World Journal of Gastroenterology 13(6): 950.
6	2007	HPP1	52 + 21 + 8 + 24 + 6	52 CRC + 21 Adenoma + 8 Hyperplastic Polyp + 6 Other	A/B: 52 % C/D:48%	24 Colonoscopy	CRC ( Male:31 Female:21) Adenoma, Hyperplastic, Other ( Male:20 Female:15 )	Male: 13 Female: 11	CRC ( 25 -81) Adenoma, Hyperplastic, Other : ( 31-79)	35 -68	CRC: 71.2 Adenoma: 57.1 Hyperplastic Polyp: 25	100	Yes	MSP	China	Huang, Z.-H., et al. (2007). "Detection of aberrant methylation in fecal DNA as a molecular screening tool for colorectal cancer and precancerous lesions." World Journal of Gastroenterology 13(6): 950.
6	2007	MGMT	52 + 21 + 8 + 24 + 6	52 CRC + 21 Adenoma + 8 Hyperplastic Polyp + 6 Other	A/B: 52 % C/D:48%	24 Colonoscopy	CRC ( Male:31 Female:21) Adenoma, Hyperplastic, Other ( Male:20 Female:15 )	Male: 13 Female: 11	CRC ( 25 -81) Adenoma, Hyperplastic, Other : ( 31-79)	35 -68	CRC: 48.1 Adenoma: 28.6 Hyperplastic Polyp: 12.5	100	Yes	MSP	China	Huang, Z.-H., et al. (2007). "Detection of aberrant methylation in fecal DNA as a molecular screening tool for colorectal cancer and precancerous lesions." World Journal of Gastroenterology 13(6): 950.
7	2007	P16	25 + 20	25 CRC	B1: 15.8% B2: 57.8% C2: 26.4%	20 Colonoscopy	CRC (Male:17 Female:8)	-	CRC (37-83)	-	CRC: 20	100	Unclear	MSP	Iran	Abbaszadegan, M. R., et al. (2007). "Stool-based DNA testing, a new noninvasive method for colorectal cancer screening, the first report from Iran." World Journal of Gastroenterology 13(10): 1528.
8	2007	SFRP1	29 + 7 + 17	29 CRC + 7 Adenoma	NM	17 Colonoscopy	CRC ( Male:15 Female:14 ) Adenoma (Male:4 Female:3 )	Male: 7 Female:10	CRC (48-83) Adenoma: ( 46-84)	36 -87	CRC: 84 Adenoma: 100	86	Yes	MSP	Germany	Zhang, W., et al. (2007). "DNA stool test for colorectal cancer: hypermethylation of the secreted frizzled-related protein-1 gene." Diseases of the Colon & Rectum 50(10): 1618-1627.
9	2007	VIM	40 + 122	40 CRC	I/II: 45% III/IV: 55%	122 Colonoscopy	CRC ( Male: 24 Female: 16)	Male:62 Female:60	CRC ( Mean age, SD: 38.9, 21.6)	Mean age, SD: 27.4, 5.2	CRC: 72.5	86.9	Yes	MSP	7 Center Unclear ( US)	Itzkowitz, S. H., et al. (2007). "Improved fecal DNA test for colorectal cancer screening." Clinical Gastroenterology and Hepatology 5(1): 111-117.
9	2007	HTLF	40 + 122	40 CRC	I/II: 45% III/IV: 55%	122 Colonoscopy	CRC ( Male: 24 Female: 16)	Male: 62 Female:60	CRC ( Mean age, SD: 38.9, 21.6)	Mean age, SD: 27.4, 5.2	CRC: 37.5	92.6	Yes	MSP	7 Center Unclear ( US)	Itzkowitz, S. H., et al. (2007). "Improved fecal DNA test for colorectal cancer screening." Clinical Gastroenterology and Hepatology 5(1): 111-117.
10	2007	SFRP1	39 + 19 + 15 + 17 + 20	39 CRC + 19 Adevanced Adenoma + 15 non Advanced adenoma +17 HP	I/II: 54% III/IV: 46%	20 Colonoscopy	CRC : (Male: 23 Female: 16)	-	CRC : ( 27 patients>=50 , 12 patient < 50)	-	CRC :89/7 Advanced Adenoma:73/7 Non Advanced Adenoma:53/3 Hyperplastic polyp:35/3	90	Yes	MSP	China	Tang, D., et al. (2008). "Combination analysis of hypermethylated SFRP1 and SFRP2 gene in fecal as a novel epigenetic biomarker panel for colorectal cancer screening." Journal of Nanjing Medical University 22(2): 96-101.
10	2007	SFRP2	39 + 19 + 15 + 17 + 20	39 CRC + 19 Adevanced Adenoma + 15 non Advanced adenoma+ 17 HP	I/II: 54% III/IV: 46%	20 Colonoscopy	CRC : (Male: 23 Female: 16)	-	CRC : ( 27 patients>=50 , 12 patient < 50)	-	CRC : 82/1 Advanced Adenoma: 68/4 Non Advanced Adenoma: 40 Hyperplastic polyp:29/4	95	Yes	MSP	China	Tang, D., et al. (2008). "Combination analysis of hypermethylated SFRP1 and SFRP2 gene in fecal as a novel epigenetic biomarker panel for colorectal cancer screening." Journal of Nanjing Medical University 22(2): 96-101.
11	2007	SFRP2	20 + 25 + 5+ 30	20 CRC + 25 Adenoma + 5 Hyperplastic polyp	NM	30 Colonoscopy	CRC: ( Male:7 Female: 13 ) Adenoma: (Male:10 Female: 15) Hyperplastic polyp:(Male:3 Female:1)	-	CRC: (Mean age: 69 ) Adenoma: (mean age: 70.5)	age-matched controls	CRC:30 Adenoma:12 Hyperplastic polyp:20	93	Yes	MSP	China	Leung, W. K., et al. (2007). "Detection of hypermethylated DNA or cyclooxygenase-2 messenger RNA in fecal samples of patients with colorectal cancer or polyps." The American journal of gastroenterology 102(5): 1070-1076.
11	2007	MGMT	20 + 25 + 5+ 30	20 CRC + 25 Adenoma + 5 Hyperplastic polyp	NM	30 Colonoscopy	CRC: ( Male:7 Female: 13 ) Adenoma: (Male:10 Female: 15) Hyperplastic polyp:(Male:3 Female:1)	-	CRC: (Mean age: 69 ) Adenoma: (mean age: 70.5)	age-matched controls	CRC: 20 Adenoma: 12 Hyperplastic polyp:0	100	Yes	MSP	China	Leung, W. K., et al. (2007). "Detection of hypermethylated DNA or cyclooxygenase-2 messenger RNA in fecal samples of patients with colorectal cancer or polyps." The American journal of gastroenterology 102(5): 1070-1076.
11	2007	MLH1	20 + 25 + 5+ 30	20 CRC + 25 Adenoma + 5 Hyperplastic polyp	NM	30 Colonoscopy	CRC: ( Male:7 Female: 13 ) Adenoma: (Male:10 Female: 15) Hyperplastic polyp:(Male:3 Female:1)	-	CRC: (Mean age: 69 ) Adenoma: (mean age: 70.5)	age-matched controls	CRC:20 Adenoma: 12 Hyperplastic polyp:20	100	Yes	MSP	China	Leung, W. K., et al. (2007). "Detection of hypermethylated DNA or cyclooxygenase-2 messenger RNA in fecal samples of patients with colorectal cancer or polyps." The American journal of gastroenterology 102(5): 1070-1076.
11	2007	HLTF	20 + 25 + 5+ 30	20 CRC + 25 Adenoma + 5 Hyperplastic polyp	NM	30 Colonoscopy	CRC: ( Male:7 Female: 13 ) Adenoma: (Male:10 Female: 15) Hyperplastic polyp:(Male:3 Female:1)	-	CRC: (Mean age: 69 ) Adenoma: (mean age: 70.5)	age-matched controls	CRC: 20 Adenoma: 20 Hyperplastic polyp:20	97	Yes	MSP	China	Leung, W. K., et al. (2007). "Detection of hypermethylated DNA or cyclooxygenase-2 messenger RNA in fecal samples of patients with colorectal cancer or polyps." The American journal of gastroenterology 102(5): 1070-1076.
11	2007	ATM	20 + 25 + 5+ 30	20 CRC + 25 Adenoma + 5 Hyperplastic polyp	NM	30 Colonoscopy	CRC: ( Male:7 Female: 13 ) Adenoma: (Male:10 Female: 15) Hyperplastic polyp:(Male:3 Female:1)	-	CRC: (Mean age: 69 ) Adenoma: (mean age: 70.5)	age-matched controls	CRC:25 Adenoma: 16 Hyperplastic polyp:20	100	Yes	MSP	China	Leung, W. K., et al. (2007). "Detection of hypermethylated DNA or cyclooxygenase-2 messenger RNA in fecal samples of patients with colorectal cancer or polyps." The American journal of gastroenterology 102(5): 1070-1076.
11	2007	APC	20 + 25 + 5+ 30	20 CRC + 25 Adenoma + 5 Hyperplastic polyp	NM	30 Colonoscopy	CRC: ( Male:7 Female: 13 ) Adenoma: (Male:10 Female: 15) Hyperplastic polyp:(Male:3 Female:1)	-	CRC: (Mean age: 69 ) Adenoma: (mean age: 70.5)	age-matched controls	CRC:20 Adenoma: 16 Hyperplastic polyp:0	100	Yes	MSP	China	Leung, W. K., et al. (2007). "Detection of hypermethylated DNA or cyclooxygenase-2 messenger RNA in fecal samples of patients with colorectal cancer or polyps." The American journal of gastroenterology 102(5): 1070-1076.
12	2008	SFRP2	69 + 34 +26 + 30	69 CRC + 34 Ad Adenoma + 26 Hyperplastic polyp	I/II:43% III/IV: 57%	30 Colonoscopy	CRC :( Male: 37 Female: 32)	-	CRC : ( 49 patients>=50 , 20 patient < 50)	-	CRC: 87 Advanced Adenoma: 61/8 Hyperplastic Polyp:42/3	76.8	Yes	MethyLight	China	Wang, D.-R. and D. Tang (2008). "Hypermethylated SFRP2 gene in fecal DNA is a high potential biomarker for colorectal cancer noninvasive screening." World Journal of Gastroenterology 14(4): 524.
13	2008	SFRP2	13+ 6+6	13 Adenoma + 6 Hyperplastic plyp	NA	6 Colonoscopy	no data	no data	no data	no data	Adenoma:46 Hyperplastic Polyp:33	100	Yes	Methyl Light	Austria.	Oberwalder, M., et al. (2008). "SFRP2 methylation in fecal DNA—a marker for colorectal polyps." International journal of colorectal disease 23(1): 15-19.
14	2008	VIM	42+ 7 +241	42 CRC+ 7 Adenoma	I/II: 60% III/IV: 40%	241 Colonoscopy	CRC ( Male: 15 Female: 27)	Male: 90 Female:151	CRC ( Mean age, SD: 67.44 ±11.21	Mean age, SD: 56.90 ±6.33	CRC: 81	82	Yes	MSP	United States	Itzkowitz, S., et al. (2008). "A simplified, noninvasive stool DNA test for colorectal cancer detection." The American journal of gastroenterology 103(11): 2862-2870.
15	2009	EN1	30 + 30	30 CRC	A/B: 53 % C/D:47%	30 Unclear	matched by age and sex with the patient group	matched by age and sex with the patient group	matched by age and sex with the patient group	matched by age and sex with the patient group	CRC: 27	97	Unclear	Real time PCR temprature dissociation (Melting Curve) (MC)	Spain	Mayor, R., et al. (2009). "Long-range epigenetic silencing at 2q14. 2 affects most human colorectal cancers and may have application as a non-invasive biomarker of disease." British journal of cancer 100(10): 1534-1539.
16	2009	GATA4	28 + 45 Training Test	28 CRC	I/II: 65% III/IV:35%	45 Colonoscopy	-	-	Over 50	Over 50	CRC: 71	84	Yes	QMSP	Netherlands	Hellebrekers, D. M., et al. (2009). "GATA4 and GATA5 are potential tumor suppressors and biomarkers in colorectal cancer." Clinical Cancer Research 15(12): 3990-3997.
16	2009	GATA4	47 + 30 Validation Test	47 CRC	I/II: 62% III/IV:38%	30 Colonoscopy	-	-	Over 50	Over 50	CRC: 51	93	Yes	QMSP	Netherlands	Hellebrekers, D. M., et al. (2009). "GATA4 and GATA5 are potential tumor suppressors and biomarkers in colorectal cancer." Clinical Cancer Research 15(12): 3990-3997.
17	2009	RASSF2	84+ 27 + 29+ 12 + 113	84 CRC + 27 Advanced Adenoma + 29 Non Advanced Adenoma+ 12 Hyperplastic polyp	I/II:48% III/IV: 52%	113 Colonoscopy	CRC:(Male:48 Female:38) Advanced Adenoma:(Male:18 Female:9) Non Advanced Adenoma: (Male:18 Female:11) Hyperplastic Polyp:(Male: 7 Female:5)	Male: 48 Female:65	CRC (Mean age SD:65.2,11.3) Advanced Adenoma ( Mean age, SD: 66.7, 11.7) Non Advanced Adenoma ( Mean age,SD: 62.7, 12.5) Hyperplastic Polyp ( Mean age, SD:61.2, 9/7)	Mean age, SD: 66.1, 12.5	CRC: 63 Advanced Adenoma: 26 Non Advanced Adenoma: 3.5 Hyperplastic polyp: 0	95	Unclear	High-sensitivity assay for bisulfi te DNA (Hi-SA)	Japan	Nagasaka, T., et al. (2009). "Analysis of fecal DNA methylation to detect gastrointestinal neoplasia." Journal of the National Cancer Institute.
17	2009	SFRP2	84+ 27 + 29+ 12 + 113	84 CRC + 27 Advanced Adenoma + 29 Non Advanced Adenoma+ 12 Hyperplastic polyp	I/II:48% III/IV: 52%	113 Colonoscopy	CRC:(Male:48 Female:38) Advanced Adenoma:(Male:18 Female:9) Non Advanced Adenoma: (Male:18 Female:11) Hyperplastic Polyp:(Male: 7 Female:5)	Male: 48 Female:65	CRC (Mean age SD:65.2,11.3) Advanced Adenoma ( Mean age, SD: 66.7, 11.7) Non Advanced Adenoma ( Mean age,SD: 62.7, 12.5) Hyperplastic Polyp ( Mean age, SD:61.2, 9/7)	Mean age, SD: 66.1, 12.5	CRC: 95 Advanced Adenoma: 52 Non Advanced Adenoma: 27.6 Hyperplastic polyp: 33	92	Unclear	igh-sensitivity assay for bisulfi te DNA (Hi-SA)	Japan	Nagasaka, T., et al. (2009). "Analysis of fecal DNA methylation to detect gastrointestinal neoplasia." Journal of the National Cancer Institute.
18	2009	NDRG4	28 + 45 Training Test	28 CRC	I/II: 65% III/IV:35%	45 Colonoscopy	CRC:( Male:19 Female:9)	Male:19 Female:26	CRC ( Mean age,SD: 69.29, 9 )	Mean age, SD: 54.95, 1105	CRC: 61	93	Yes	QMSP	Netherlands	Melotte, V., et al. (2009). "N-Myc downstream-regulated gene 4 (NDRG4): a candidate tumor suppressor gene and potential biomarker for colorectal cancer." Journal of the National Cancer Institute 101(13): 916-927
18	2009	NDRG4	47 + 30 Independent test set	47 CRC	I/II: 62% III/IV:38%	30 Colonoscopy	CRC:( Male:27 Female:19)	Male: 8 Female: 22	CRC ( Mean age, SD: 71.13,9)	Mean age, SD:52.27, 9.8	CRC: 53	100	Yes	QMSP	Netherlands	Melotte, V., et al. (2009). "N-Myc downstream-regulated gene 4 (NDRG4): a candidate tumor suppressor gene and potential biomarker for colorectal cancer." Journal of the National Cancer Institute 101(13): 916-927.
19	2009	VIM	22 + 20 + 38	22 CRC + 20 ad Adenoma	A: 18% B: 50% C: 32%	38 Unclear	-	-	-	-	CRC: 41 Adenoma: 45	95	Unclear	Methyl-BEAMing	United States	Li, M., et al. (2009). "Sensitive digital quantification of DNA methylation in clinical samples." Nature biotechnology 27(9): 858-863.
20	2009	TFPI2	26 + 45 Training Test	26 CRC	stage I to III	45 Colonoscopy	CRC + Control: (Male: 37 Female: 34)	CRC + Control: (Male: 37 Female: 34)	CRC ( Mean age: 69.3)	Mean age: 55	CRC: 89	79	Yse	QMSP	Netherlands	Glöckner, S. C., et al. (2009). "Methylation of TFPI2 in stool DNA: a potential novel biomarker for the detection of colorectal cancer." Cancer research 69(11): 4691-4699.
20	2009	TFPI2	47 + 19 + 30 Validation Test	47 CRC +19 Adenoma	stage I to III	30 Colonoscopy	CRC +Adenoma + Control: ( Male: 43 Female: 53 )	CRC +Adenoma + Control: ( Male: 43 Female: 53 )	CRC ( Mean age: 71.1) Adenoma ( Mean age:61.4 )	Mean age: 52.3	CRC: 76 Adenoma: 21	93	Yse	QMSP	Netherlands	Glöckner, S. C., et al. (2009). "Methylation of TFPI2 in stool DNA: a potential novel biomarker for the detection of colorectal cancer." Cancer research 69(11): 4691-4699.
20	2009	TFPI2	11 + 7 + 12 Pilot Study	11 CRC +7 Adenoma	NM	12 Colonoscopy	CRC +Adenoma + Control: ( Male:18 Female:12 )	CRC +Adenoma + Control: ( Male:18 Female:12 )	CRC ( Mean age: 60.7) Adenoma ( Mean age:55.1 )	Mean age: 54.2	CRC: 73 Adenoma:43	100	Yse	MSP	Netherlands	Glöckner, S. C., et al. (2009). "Methylation of TFPI2 in stool DNA: a potential novel biomarker for the detection of colorectal cancer." Cancer research 69(11): 4691-4699.
21	2009	OSMR	69 + 81	69 CRC	I/II: 65 % III,IV:35%	81 Colonoscopy	-	-	-	-	CRC: 38	95	Yes	QMSP (TaqMan-MSP)	Belgium	Kim, M. S., et al. (2009). "Promoter DNA methylation of Oncostatin M receptor-β as a novel diagnostic and therapeutic marker in colon cancer." PLoS One 4(8): e6555.
21	2009	OSMR	20 + 16 + 15 Independent Test	20 CRC + 16 Adenoma	NM	15 Colonoscopy	-	-	-	-	CRC: 45 Adenoma:13	100	Yes	QMSP (TaqMan-MSP)	Belgium	Kim, M. S., et al. (2009). "Promoter DNA methylation of Oncostatin M receptor-β as a novel diagnostic and therapeutic marker in colon cancer." PLoS One 4(8): e6555.
21	2009	SFRP1	20 + 17 + 15	20 CRC + 17 Adenoma	NM	15 Colonoscopy	-	-	-	-	CRC: 55 Adenoma:29	100	Yes	QMSP (TaqMan-MSP)	Belgium	Kim, M. S., et al. (2009). "Promoter DNA methylation of Oncostatin M receptor-β as a novel diagnostic and therapeutic marker in colon cancer." PLoS One 4(8): e6555.
21	2009	B4GALT1	16 + 10	16 CRC	NM	10 Colonoscopy	-	-	-	-	CRC: 56	80	Yes	QMSP (TaqMan-MSP)	Belgium	Kim, M. S., et al. (2009). "Promoter DNA methylation of Oncostatin M receptor-β as a novel diagnostic and therapeutic marker in colon cancer." PLoS One 4(8): e6555.
22	2009	hMLH1	60 + 52 + 37	60 CRC + 52 Adenoma	I/II: 58 % III,IV:42%	37 Colonoscopy	CRC ( Male :35 Female:25 ) Adenoma ( Male:36 Female:16 )	Male: 18 Female:19	CRC (Mean age, SD:61.4 8.1) Adenoma (Mean age,SD:58.5 8.4 )	Mean age. SD: 58.8 10.7	CRC: 30 Adenoma: 11	100	Yes	MSP	South Korea	Baek, Y. H., et al. (2009). "Stool methylation-specific polymerase chain reaction assay for the detection of colorectal neoplasia in Korean patients." Diseases of the Colon & Rectum 52(8): 1452-1459.
22	2009	MGMT	60 + 52 + 37	60 CRC + 52 Adenoma	I/II: 58 % III,IV:42%	37 Colonoscopy	CRC ( Male :35 Female:25 ) Adenoma ( Male:36 Female:16 )	Male: 18 Female:19	CRC (Mean age, SD:61.4 8.1) Adenoma (Mean age,SD:58.5 8.4 )	Mean age. SD: 58.8 10.7	CRC: 52 Adenoma: 36.5	86	Yes	MSP	South Korea	Baek, Y. H., et al. (2009). "Stool methylation-specific polymerase chain reaction assay for the detection of colorectal neoplasia in Korean patients." Diseases of the Colon & Rectum 52(8): 1452-1459.
22	2009	VIM	60 + 52 + 37	60 CRC + 52 Adenoma	I/II: 58 % III,IV:42%	37 Colonoscopy	CRC ( Male :35 Female:25 ) Adenoma ( Male:36 Female:16 )	Male: 18 Female:19	CRC (Mean age, SD:61.4 8.1) Adenoma (Mean age,SD:58.5 8.4 )	Mean age. SD: 58.8 10.7	CRC: 38 Adenoma: 15.4	100	Yes	MSP	South Korea	Baek, Y. H., et al. (2009). "Stool methylation-specific polymerase chain reaction assay for the detection of colorectal neoplasia in Korean patients." Diseases of the Colon & Rectum 52(8): 1452-1459.
23	2010	RARB2	12 + 20 Initial Test	12 CRC + 20 Advanced Adenoma	I/II: 92 % III,IV:8%	-	CRC ( Male: 9 Female: 3) Adenoma ( Male :14 Female:6)		CRC (50-84) Adenoma (40-77)	-	CRC:8.5 Advanced Adenoma: 25	-	Yes	MSP	Spain	Azuara, D., et al. (2010). "Novel methylation panel for the early detection of colorectal tumors in stool DNA." Clinical colorectal cancer 9(3): 168-176.
23	2010	P16	12 + 20 Initial Test	12 CRC + 20 Advanced Adenoma	I/II: 92 % III,IV:8%	-	CRC ( Male: 9 Female: 3) Adenoma ( Male :14 Female:6)		CRC (50-84) Adenoma (40-77)	-	CRC: 33.5 Advanced Adenoma: 25	-	Yes	MSP	Spain	Azuara, D., et al. (2010). "Novel methylation panel for the early detection of colorectal tumors in stool DNA." Clinical colorectal cancer 9(3): 168-176.
23	2010	MGMT	12 + 20 Initial Test	12 CRC + 20 Advanced Adenoma	I/II: 92 % III,IV:8%	-	CRC ( Male: 9 Female: 3) Adenoma ( Male :14 Female:6)		CRC (50-84) Adenoma (40-77)	-	CRC: 16.5 Advanced Adenoma: 0	-	Yes	MSP	Spain	Azuara, D., et al. (2010). "Novel methylation panel for the early detection of colorectal tumors in stool DNA." Clinical colorectal cancer 9(3): 168-176.
23	2010	APC	12 + 20 Initial Test	12 CRC + 20 Advanced Adenoma	I/II: 92 % III,IV:8%	-	CRC ( Male: 9 Female: 3) Adenoma ( Male :14 Female:6)		CRC (50-84) Adenoma (40-77)	-	CRC: 50 Advanced Adenoma:30	-	Yes	MSP	Spain	Azuara, D., et al. (2010). "Novel methylation panel for the early detection of colorectal tumors in stool DNA." Clinical colorectal cancer 9(3): 168-176.
23	2010	RARB2	22 + 18 + 13 Replication Test	22 CRC + 18 Adenoma	I/II: 54 % III,IV:46%	13 Colonoscopy	CRC ( Male: 16 Female:10) Adenoma: ( Male: 14 Female:6)	Male: 7 Female: 13	CRC ( 49-82) Adenoma( 51-93)	43 - 85	CRC: 45.5 Adenoma:11.5	100	Yes	Methylation Specific Melting Curve Analysis ( MS-MCA)	Spain	Azuara, D., et al. (2010). "Novel methylation panel for the early detection of colorectal tumors in stool DNA." Clinical colorectal cancer 9(3): 168-176.
23	2010	P16	18 + 14 + 13 Replication Test	18 CRC + 14 Adenoma	I/II: 54 % III,IV:46%	13Colonoscopy	CRC ( Male: 16 Female:10) Adenoma: ( Male: 14 Female:6)	Male: 7 Female: 13	CRC ( 49-82) Adenoma( 51-93)	43 - 85	CRC :27.5 Adenoma:10	100	Yes	Methylation Specific Melting Curve Analysis ( MS-MCA)	Spain	Azuara, D., et al. (2010). "Novel methylation panel for the early detection of colorectal tumors in stool DNA." Clinical colorectal cancer 9(3): 168-176.
23	2010	MGMT	16+ 17 +15 Replication Test	16 CRC + 17 Adenoma	I/II: 54 % III,IV:46%	15 Colonoscopy	CRC ( Male: 16 Female:10) Adenoma: ( Male: 14 Female:6)	Male: 7 Female: 13	CRC ( 49-82) Adenoma( 51-93)	43 - 85	CRC: 43.7 Adenoma: 17.6	100	Yes	Methylation Specific Melting Curve Analysis ( MS-MCA)	Spain	Azuara, D., et al. (2010). "Novel methylation panel for the early detection of colorectal tumors in stool DNA." Clinical colorectal cancer 9(3): 168-176.
23	2010	APC	16 + 14 + 15 Replication Test	16 CRC + 14 Adenoma	I/II: 54 % III,IV:46%	15 Colonoscopy	CRC ( Male: 16 Female:10) Adenoma: ( Male: 14 Female:6)	Male: 7 Female: 13	CRC ( 49-82) Adenoma( 51-93)	43 - 85	CRC:18 Adenoma: 21	100	Yes	Methylation Specific Melting Curve Analysis ( MS-MCA)	Spain	Azuara, D., et al. (2010). "Novel methylation panel for the early detection of colorectal tumors in stool DNA." Clinical colorectal cancer 9(3): 168-176.
24	2010	IGTA4	30 + 25 + 31	30 CRC + 25 Adenoma	I/II: 47 % III,IV:53%	31 Colonoscopy	no data	no data	no data	no data	CRC:36/7 Adenoma:16	100	Yes	MSP	South Korea	Chang, E., et al. (2009). "Detection of colorectal neoplasm using promoter methylation of ITGA4, SFRP2, and p16 in stool samples: a preliminary report in Korean patients." Hepato-gastroenterology 57(101): 720-727.
24	2010	SFRP2	30 + 25 + 31	30 CRC + 25 Adenoma	I/II: 47 % III,IV:53%	31 Colonoscopy	no data	no data	no data	no data	CRC:60 Adenoma:44	100	Yes	MSP	South Korea	Chang, E., et al. (2009). "Detection of colorectal neoplasm using promoter methylation of ITGA4, SFRP2, and p16 in stool samples: a preliminary report in Korean patients." Hepato-gastroenterology 57(101): 720-727.
24	2010	P16	30 + 25 + 31	30 CRC + 25 Adenoma	I/II: 47 % III,IV:53%	31 Colonoscopy	no data	no data	no data	no data	CRC: 40 Adenoma:24	97	Yes	MSP	South Korea	Chang, E., et al. (2009). "Detection of colorectal neoplasm using promoter methylation of ITGA4, SFRP2, and p16 in stool samples: a preliminary report in Korean patients." Hepato-gastroenterology 57(101): 720-727.
25	2011	SFRP2	169 + 63 + 30	169 CRC + 63 Advanced Adenoma	I/II: 59 % III,IV:41%	30 Colonoscopy	CRC (Male:91 Female:78 )	-	CRC ( 65 patient < 50 year 104 patients > = 50)	-	CRC: 84 Advanced Adenoma: 46	93.3	Unclear	MSP	China	Tang, D., et al. (2011). "Diagnostic and prognostic value of the methylation status of secreted frizzled-related protein 2 in colorectal cancer." Clinical & Investigative Medicine 34(1): 88-95.
26	2012	SFRP1	25 +25	25 CRC	NM	25 Colonscopy	CRC ( Male:16 Female: 9)	-	CRC (mean age,SD: 63.4,4.5) Adenoma: (Mean age:58,12.87)	-	CRC: 52	92	Yes	MSP	Iran	Salehi, R., et al. (2012). "Methylation pattern of SFRP1 promoter in stool sample is a potential marker for early detection of colorectal cancer." Advanced biomedical research 1.
27	2012	PHACTR3	22 + 58 Training Set	22 CRC	NM	58 Colonscopy	Age or gender was no confounding factor (P ¼ 1.0 and P ¼ 0.4, respectively).	Age or gender was no confounding factor (P ¼ 1.0 and P ¼ 0.4, respectively).	Age or gender was no confounding factor (P ¼ 1.0 and P ¼ 0.4, respectively).	Age or gender was no confounding factor (P ¼ 1.0 and P ¼ 0.4, respectively).	CRC: 55	95	Unclear	QMSP *	Netherlands *	Bosch, L. J., et al. (2012). "DNA methylation of phosphatase and actin regulator 3 detects colorectal cancer in stool and complements FIT." Cancer Prevention Research 5(3): 464-472.
27	2012	PHACTR3	44 + 19 + 30 Validation Set	44 CRC + 19 Advanced Ademona	NM	30 Colonscopy	Age or gender was no confounding factor (P ¼ 1.0 and P ¼ 0.4, respectively).	Age or gender was no confounding factor (P ¼ 1.0 and P ¼ 0.4, respectively).	Age or gender was no confounding factor (P ¼ 1.0 and P ¼ 0.4, respectively).	Age or gender was no confounding factor (P ¼ 1.0 and P ¼ 0.4, respectively).	CRC: 66 Advanced Adenoma:32	100	Unclear	QMSP *	Netherlands *	Bosch, L. J., et al. (2012). "DNA methylation of phosphatase and actin regulator 3 detects colorectal cancer in stool and complements FIT." Cancer Prevention Research 5(3): 464-472.
28	2012	TFPI2	60 + 20 + 30	60 CRC + 20 Adenoma	I/II:46 % III,IV:54%	30 Colonoscopy	CRC: (Male: 37 Female:23) Adenoma: (Male:13 Female:7)	Male: 14 Female:16	CRC (Mean age,SD: 63.4,4.5) Adenoma: (Mean age:58.2,6.7)	Mean age,SD: 59.2,8.4	CRC: 68.3 Adenoma :35	100	Yes	MSP	China	Zhang, J., et al. (2012). "Detection of methylated tissue factor pathway inhibitor 2 and human long DNA in fecal samples of patients with colorectal cancer in China." Cancer epidemiology 36(1): 73-77.
29	2013	AGTR1	68 + 39	68 CRC	I/II: 40 % III,IV:60%	39 Colonoscopy	87 stool samples were tested from 126 patients with sporadic CRC 126: ( Male: 66%:83 Female:34%:43)	Male:20 Female:19	87 stool samples were tested from 126 patients with sporadic CRC Mean age,SD: 66,11	Mean age,SD:58, 7	21	95	Yes	Pyrosequencing	Spain	Carmona, F. J., et al. (2013). "DNA methylation biomarkers for noninvasive diagnosis of colorectal cancer." Cancer Prevention Research 6(7): 656-665.
29	2013	WNT2	52 + 39	52 CRC	I/II: 40 % III,IV:60%	39 Colonoscopy	87 stool samples were tested from 126 patients with sporadic CRC 126: ( Male: 66%:83 Female:34%:43)	Male:20 Female:19	87 stool samples were tested from 126 patients with sporadic CRC Mean age,SD: 66,11	Mean age,SD:58, 7	40	97	Yes	Pyrosequencing	Spain	Carmona, F. J., et al. (2013). "DNA methylation biomarkers for noninvasive diagnosis of colorectal cancer." Cancer Prevention Research 6(7): 656-665.
29	2013	SLIT2	71 + 37	71 CRC	I/II: 40 % III,IV:60%	37 Colonoscopy	87 stool samples were tested from 126 patients with sporadic CRC 126: ( Male: 66%:83 Female:34%:43)	Male:20 Female:19	87 stool samples were tested from 126 patients with sporadic CRC Mean age,SD: 66,11	Mean age,SD:58, 7	52	95	Yes	Pyrosequencing	Spain	Carmona, F. J., et al. (2013). "DNA methylation biomarkers for noninvasive diagnosis of colorectal cancer." Cancer Prevention Research 6(7): 656-665.
29	2013	VIM	33 + 22	33 CRC	I/II: 40 % III,IV:60%	22 Colonoscopy	87 stool samples were tested from 126 patients with sporadic CRC 126: ( Male: 66%:83 Female:34%:43)	Male:20 Female:19	87 stool samples were tested from 126 patients with sporadic CRC Mean age,SD: 66,11	Mean age,SD:58, 7	55	86	Yes	Pyrosequencing	Spain	Carmona, F. J., et al. (2013). "DNA methylation biomarkers for noninvasive diagnosis of colorectal cancer." Cancer Prevention Research 6(7): 656-665.
29	2013	SEPT9	35 + 26	35 CRC	I/II: 40 % III,IV:60%	26 Colonoscopy	87 stool samples were tested from 126 patients with sporadic CRC 126: ( Male: 66%:83 Female:34%:43)	Male:20 Female:19	87 stool samples were tested from 126 patients with sporadic CRC Mean age,SD: 66,11	Mean age,SD:58, 7	20	100	Yes	Pyrosequencing	Spain	Carmona, F. J., et al. (2013). "DNA methylation biomarkers for noninvasive diagnosis of colorectal cancer." Cancer Prevention Research 6(7): 656-665.
30	2013	FBN1	75 + 30	75 CRC	A: 16% B:44% C: 40%	30 Colonoscopy	CRC ( Male:46 Female: 29)	Male: 20 Female:10	CRC (Mean age ,SD: 58.5 ± 12.5)	Mean age: 58.4 ± 12.9	CRC: 72	93.3	Yes	MSP	China	Guo, Q., et al. (2013). "Detection of hypermethylated fibrillin-1 in the stool samples of colorectal cancer patients." Medical Oncology 30(4): 1-5.
31	2013	SPG20	96 + 30	96 CRC	I/II:50 % III,IV:50%	30 Colonoscopy	CRC (Male: 72 Female: 24)	Male: 21 Female: 9	CRC ( Mean age,SD: 62.2±9.5)	Mean age, SD : 62.9±8.9	CRC: 80.2	100	Yes	MSP	China	Zhang, H., et al. (2013). "Detection of hypermethylated spastic paraplegia-20 in stool samples of patients with colorectal cancer." Int J Med Sci 10(3): 230.
32	2014	p33ING1b	61+27+ 20	61 CRC + 27 Advanced Adenoma	A/B: 54% C/D: 46%	20 Colonoscopy	CRC ( Male :37 Female:24) Advanced Adenoma: -	-	CRC ( 30 patient <58 year AND 31 patient>= 58) Advanced Adenoma: -	-	CRC:73.77 Advanced Adenoma: 62.96	95	Yes	MSP	China	He, C. G., et al. (2014). "p33ING1b methylation in fecal DNA as a molecular screening tool for colorectal cancer and precancerous lesions." Oncology letters 7(5): 1639-1644.
33	2014	SFRP2	56 + 40	56 CRC	I/II: 57 % III,IV:43%	40 Colonoscopy	CRC ( Male:21 Female:35 )	Male:24 Female:16	CRC ( Mean age, SD: 60.60±12.19)	Mean age, SD: 59.80±12.10	CRC: 57.14	90	Yes	MSP	China	Lu, H., et al. (2014). "DNA methylation analysis of SFRP2, GATA4/5, NDRG4 and VIM for the detection of colorectal cancer in fecal DNA." Oncology letters 8(4): 1751-1756.
33	2014	GATA4	56 + 40	56 CRC	I/II: 57 % III,IV:43%	40 Colonoscopy	CRC ( Male:21 Female:35 )	Male:24 Female:16	CRC ( Mean age, SD: 60.60±12.19)	Mean age, SD: 59.80±12.10	CRC: 42.86	95	Yes	MSP	China	Lu, H., et al. (2014). "DNA methylation analysis of SFRP2, GATA4/5, NDRG4 and VIM for the detection of colorectal cancer in fecal DNA." Oncology letters 8(4): 1751-1756.
33	2014	GATA5	56 + 40	56 CRC	I/II: 57 % III,IV:43%	40 Colonoscopy	CRC ( Male:21 Female:35 )	Male:24 Female:16	CRC ( Mean age, SD: 60.60±12.19)	Mean age, SD: 59.80±12.10	CRC: 83.93	82.5	Yes	MSP	China	Lu, H., et al. (2014). "DNA methylation analysis of SFRP2, GATA4/5, NDRG4 and VIM for the detection of colorectal cancer in fecal DNA." Oncology letters 8(4): 1751-1756.
33	2014	NDRG4	56 + 40	56 CRC	I/II: 57 % III,IV:43%	40 Colonoscopy	CRC ( Male:21 Female:35 )	Male:24 Female:16	CRC ( Mean age, SD: 60.60±12.19)	Mean age, SD: 59.80±12.10	CRC: 28.57	97.5	Yes	MSP	China	Lu, H., et al. (2014). "DNA methylation analysis of SFRP2, GATA4/5, NDRG4 and VIM for the detection of colorectal cancer in fecal DNA." Oncology letters 8(4): 1751-1756.
33	2014	VIM	56 + 40	56 CRC	I/II: 57 % III,IV:43%	40 Colonoscopy	CRC ( Male:21 Female:35 )	Male:24 Female:16	CRC ( Mean age, SD: 60.60±12.19)	Mean age, SD: 59.80±12.10	CRC: 41.07	85	Yes	MSP	China	Lu, H., et al. (2014). "DNA methylation analysis of SFRP2, GATA4/5, NDRG4 and VIM for the detection of colorectal cancer in fecal DNA." Oncology letters 8(4): 1751-1756.
34	2014	SFRP2	77 + 62 + 57	77 CRC + 62 Advanced Adenoma	A/B:62% C/D: 38%	57 Colonoscopy	CRC ( Male: 47 Female:30) Advanced Adenoma ( Male: 30 Female:32)	Male: 34 Female: 23	CRC: (41 - 84) Advanced Adenoma: (40 - 82)	43-75	CRC: 87.5 Advanced Adenoma: 55.6	91.2	Yes	MS_HRM	China	Xiao, Z., et al. (2014). "Validation of methylation-sensitive high-resolution melting (MS-HRM) for the detection of stool DNA methylation in colorectal neoplasms." Clinica Chimica Acta 431: 154-163.
34	2014	VIM	77 + 62 + 57	77 CRC + 62 Advanced Adenoma	A/B:62% C/D: 38%	57 Colonoscopy	CRC ( Male: 47 Female:30) Advanced Adenoma ( Male: 30 Female:32)	Male: 34 Female: 23	CRC: (41 - 84) Advanced Adenoma: (40 - 82)	43- 75	CRC: 55 Advanced Adenoma: 83.3	93	Yes	MS_HRM	China	Xiao, Z., et al. (2014). "Validation of methylation-sensitive high-resolution melting (MS-HRM) for the detection of stool DNA methylation in colorectal neoplasms." Clinica Chimica Acta 431: 154-163.
35	2014	Wif-1	90 + 157	90 (advanced adenomas+ CRC)	NM	157 Normal colonoscopy and small adenoma	Advanced Adenoma: ( Male:53 Female:37)	Male:76 Female: 81	Advanced Adenoma: (Mean age.SD: 68.3, 10/5)	Mean age,SD: 56.6,11.6	advanced adenomas+ CRC : 19	99		QPCR	France	Amiot, A., et al. (2014). "The detection of the methylated Wif-1 gene is more accurate than a fecal occult blood test for colorectal cancer screening." PloS one 9(7): e99233.
35	2014	ALX4	90 + 157	90 (advanced adenomas+ CRC)	NM	157 Normal colonoscopy and small adenoma	Advanced Adenoma: ( Male:53 Female:37)	Male:76 Female: 81	Advanced Adenoma: (Mean age.SD: 68.3, 10/5)	Mean age,SD: 56.6,11.6	advanced adenomas+ CRC : 11	99	-	QPCR	France	Amiot, A., et al. (2014). "The detection of the methylated Wif-1 gene is more accurate than a fecal occult blood test for colorectal cancer screening." PloS one 9(7): e99233.
35	2014	VIM	90 + 157	90 (advanced adenomas+ CRC)	NM	157 Normal colonoscopy and small adenoma	Advanced Adenoma: ( Male:53 Female:37)	Male:76 Female: 81	Advanced Adenoma: (Mean age.SD: 68.3, 10/5)	Mean age,SD: 56.6,11.6	advanced adenomas+ CRC : 33	100		QPCR	France	Amiot, A., et al. (2014). "The detection of the methylated Wif-1 gene is more accurate than a fecal occult blood test for colorectal cancer screening." PloS one 9(7): e99233.
36	2014	SFRP2	48 + 35 + 32 +30	48 CRC + 35 Adenoma + 32 Hyperplastic Polyp	A/B: 56% C/D: 44%	30 Colonoscopy	CRC ( Male:24 Female:24) - -	-	CRC: ( 32 Patients>55 year 16 patients=< 55)	-	CRC:56/3 Adenoma: 51/4 Hyperplastic Polyp:12/5	100	Yes	MSP	China	Zhang, H., et al. (2014). "Detection of promoter hypermethylation of Wnt antagonist genes in fecal samples for diagnosis of early colorectal cancer." World journal of gastroenterology: WJG 20(20): 6329.
36	2014	Wif-1	48 + 35 + 32 +30	48 CRC + 35 Adenoma + 32 Hyperplastic Polyp	A/B: 56% C/D: 44%	30 Colonoscopy	CRC ( Male:24 Female:24) - -	-	CRC: ( 32 Patients>55 year 16 patients=< 55)	-	CRC: 60/4 Adenoma:45/7 Hyperplastic Polyp:18/7	97	Yes	MSP	China	Zhang, H., et al. (2014). "Detection of promoter hypermethylation of Wnt antagonist genes in fecal samples for diagnosis of early colorectal cancer." World journal of gastroenterology: WJG 20(20): 6329.
37	2015	SNCA	89 +30	89 CRC	A: 20% B:40% C: 40%	30 Colonoscopy	CRC (Male:54 Female:35 )	There was no significant difference with respect to age and gender between cases and controls (age: 𝑃 = 0.993; gender: 𝑃 = 0.124).	CRC : (50 -70)	There was no significant difference with respect to age and gender between cases and controls	CRC: 70	100	Yes	MSP	China	Li, W.-h., et al. (2015). "Detection of SNCA and FBN1 methylation in the stool as a biomarker for colorectal cancer." Disease markers.
37	2015	FBN1	89 +30	89 CRC	A: 20% B:40% C: 40%	30 Colonoscopy	CRC (Male:54 Female:35 )	There was no significant difference with respect to age and gender between cases and controls (age: 𝑃 = 0.993; gender: 𝑃 = 0.124).	CRC : (50 -70)	There was no significant difference with respect to age and gender between cases and controls	CRC: 70.8	93.3	Yes	MSP	China	Li, W.-h., et al. (2015). "Detection of SNCA and FBN1 methylation in the stool as a biomarker for colorectal cancer." Disease markers.
38	2015	NDRG4	87 + 16	87 CRC	I/II: 57 % III,IV: 43%	16 healthy people	CRC ( Male: 52 Female:35)	Male: 9 Female:6	CRC (38 - 73)	40 -74	CRC: 76	89.1	Unclear	MSP	China	Xiao, W., et al. (2015). "Quantitative detection of methylated NDRG4 gene as a candidate biomarker for diagnosis of colorectal cancer." Oncology letters 9(3): 1383-1387.
38 Articles
